# Supplementary material for: Dynamic UAV Phenotyping for Rice Disease Resistance Analysis Based on Multisource Data
Source: Plant Phenomics. 2023 Jan 16;5:0019. doi: 10.34133/plantphenomics.0019 (PMC10076055; doi:10.34133/plantphenomics.0019)
Supplement: Supplementary 1 — Table S1. Information about the 2 experiments. Table S2. The corresponding wavelengths of the 26 bands of spectral data used in this study. Table S3. The confusion matrix of correlation coefficient among disease severity and each spectral band, AT, SPAD, and WC. Table S4. The results of PLSR and SVR models for the disease severity evaluation of rice bacterial disease based on different datasets. Table S5. The confusion matrix of the correlation coefficients between disease severity and texture and color features of experiment 1. Table S6. The ANOVA table from the 2-way ANOVA considering the disease severity and sites with the interaction term. Table S7. The results model updating. [file plantphenomics.0019.f1.xlsx]

## Sheet: Table S1
Tabel S1. Information of the two experiments including the acquisition time of UAV multispectral images, the planted rice cultivars, the resistance data of the cultivars, and the disease grade by each rater.
Acquisition time	Location	Cultivars	Resistance	Growth stage	Disease severity
					Rater1	Rater2	Rater3	Average
2021.07.12	Zhuji	YY31	MR	Tillering	1	1	1	1
2021.07.12	Zhuji	JHY2	MR	Tillering	0	0	0	0
2021.07.12	Zhuji	Y1578	MR	Tillering	1	1	1	1
2021.07.12	Zhuji	ZZY8	LR	Tillering	0	0	0	0
2021.07.12	Zhuji	CX7860	MR	Tillering	1	1	1	1
2021.07.12	Zhuji	YY15	LR	Tillering	1	1	1	1
2021.07.12	Zhuji	JHY7245	MR	Tillering	0	0	0	0
2021.07.12	Zhuji	YY7860	MR	Tillering	0	0	0	0
2021.07.12	Zhuji	YY1540	MR	Tillering	0	0	0	0
2021.07.12	Zhuji	J67	MR	Tillering	0	0	0	0
2021.07.12	Zhuji	ZJ100	MR	Tillering	0	0	0	0
2021.07.12	Zhuji	ZJ165	MR	Tillering	0	0	0	0
2021.07.12	Zhuji	HXY2171	R	Tillering	0	0	0	0
2021.07.12	Zhuji	YY7860-1	MR	Tillering	0	0	0	0
2021.08.19	Zhuji	YY31	MR	Jointing	1	1	1	1
2021.08.19	Zhuji	JHY2	MR	Jointing	1	3	1	1.66667
2021.08.19	Zhuji	Y1578	MR	Jointing	2	3	2	2.33333
2021.08.19	Zhuji	ZZY8	LR	Jointing	4	4	4	4
2021.08.19	Zhuji	CX7860	MR	Jointing	2	3	3	2.66667
2021.08.19	Zhuji	YY15	LR	Jointing	1	3	1	1.66667
2021.08.19	Zhuji	JHY7245	MR	Jointing	2	4	4	3.33333
2021.08.19	Zhuji	YY7860	MR	Jointing	2	3	2	2.33333
2021.08.19	Zhuji	YY1540	MR	Jointing	2	3	2	2.33333
2021.08.19	Zhuji	J67	MR	Jointing	1	1	1	1
2021.08.19	Zhuji	ZJ100	MR	Jointing	1	1	1	1
2021.08.19	Zhuji	ZJ165	MR	Jointing	0	0	0	0
2021.08.19	Zhuji	HXY2171	R	Heading	1	1	1	1
2021.08.19	Zhuji	YY7860-1	MR	Jointing	3	3	3	3
2021.09.26	Zhuji	YY31	MR	Filling	3	2	3	2.66667
2021.09.26	Zhuji	JHY2	MR	Filling	5	5	5	5
2021.09.26	Zhuji	Y1578	MR	Filling	4	4	4	4
2021.09.26	Zhuji	ZZY8	LR	Filling	5	5	5	5
2021.09.26	Zhuji	CX7860	MR	Filling	4	4	4	4
2021.09.26	Zhuji	YY15	LR	Filling	5	5	5	5
2021.09.26	Zhuji	JHY7245	MR	Filling	5	5	5	5
2021.09.26	Zhuji	YY7860	MR	Filling	4	4	4	4
2021.09.26	Zhuji	YY1540	MR	Filling	4	4	4	4
2021.09.26	Zhuji	J67	MR	Filling	3	2	3	2.66667
2021.09.26	Zhuji	ZJ100	MR	Filling	3	3	3	3
2021.09.26	Zhuji	ZJ165	MR	Filling	2	2	2	2
2021.09.26	Zhuji	YY7860-1	MR	Filling	4	0	4	2.66667
2021.07.13	Longyou	BI1	MR	Early tillering	0	0	0	0
2021.07.13	Longyou	BI2	LR	Early tillering	1	1	1	1
2021.07.13	Longyou	BI3	R	Early tillering	0	0	0	0
2021.07.13	Longyou	BI4	R	Early tillering	0	0	0	0
2021.07.13	Longyou	BI5	MR	Early tillering	0	0	0	0
2021.07.13	Longyou	BI6	MR	Early tillering	0	0	0	0
2021.07.13	Longyou	BI7	R	Early tillering	0	0	0	0
2021.07.13	Longyou	BI8	MR	Early tillering	0	0	0	0
2021.07.13	Longyou	BI9	R	Early tillering	0	0	0	0
2021.07.13	Longyou	BI10	R	Early tillering	0	0	0	0
2021.07.13	Longyou	BI11	MR	Early tillering	1	1	1	1
2021.07.13	Longyou	BI12	MR	Early tillering	0	0	0	0
2021.07.13	Longyou	BI13	R	Early tillering	0	0	0	0
2021.07.13	Longyou	BI14	LR	Early tillering	0	0	0	0
2021.07.13	Longyou	BI15	MR	Early tillering	1	1	1	1
2021.07.13	Longyou	BI16	R	Early tillering	0	0	0	0
2021.07.13	Longyou	BI17	R	Early tillering	0	0	0	0
2021.07.13	Longyou	BI18	MR	Early tillering	1	1	1	1
2021.07.13	Longyou	BI19	R	Early tillering	1	1	1	1
2021.07.13	Longyou	BI20	MR	Early tillering	0	0	0	0
2021.07.13	Longyou	BI21	R	Early tillering	1	1	1	1
2021.07.13	Longyou	BI22	R	Early tillering	0	0	0	0
2021.07.13	Longyou	BI23	R	Early tillering	1	1	1	1
2021.07.13	Longyou	BI24	MR	Early tillering	1	1	1	1
2021.07.13	Longyou	BI25	LR	Early tillering	1	1	1	1
2021.07.13	Longyou	BI26	LR	Early tillering	0	0	0	0
2021.07.13	Longyou	BI28	R	Early tillering	0	0	0	0
2021.07.13	Longyou	BI29	R	Early tillering	1	1	1	1
2021.07.13	Longyou	BI30	MR	Early tillering	0	0	0	0
2021.07.13	Longyou	BI31	MR	Early tillering	0	0	0	0
2021.07.13	Longyou	BI32	MR	Early tillering	0	0	0	0
2021.07.13	Longyou	BI33	MR	Early tillering	0	0	0	0
2021.07.13	Longyou	BI34	MR	Early tillering	0	0	0	0
2021.07.13	Longyou	BI35	MR	Early tillering	0	0	0	0
2021.07.13	Longyou	BI36	MR	Early tillering	1	1	1	1
2021.07.13	Longyou	BI37	R	Early tillering	1	1	1	1
2021.07.13	Longyou	BI38	MR	Early tillering	1	1	1	1
2021.07.13	Longyou	BI39	R	Early tillering	1	1	1	1
2021.07.13	Longyou	BI42	MR	Early tillering	1	1	1	1
2021.07.13	Longyou	BI43	MR	Early tillering	1	1	1	1
2021.07.13	Longyou	BI44	MR	Early tillering	1	1	1	1
2021.07.13	Longyou	BI45	MR	Early tillering	1	1	1	1
2021.07.13	Longyou	BI46	R	Early tillering	0	0	0	0
2021.07.13	Longyou	BI47	R	Early tillering	1	1	1	1
2021.07.13	Longyou	BI48	R	Early tillering	1	1	1	1
2021.07.13	Longyou	BI49	MR	Early tillering	0	0	0	0
2021.07.13	Longyou	BI50	MR	Early tillering	1	1	1	1
2021.07.13	Longyou	BI51	R	Early tillering	0	1	0	0.333333
2021.07.13	Longyou	BI52	MR	Early tillering	0	0	0	0
2021.07.13	Longyou	BI53	MR	Early tillering	1	1	1	1
2021.07.13	Longyou	BI58	MR	Early tillering	0	0	0	0
2021.07.13	Longyou	BI59	MR	Early tillering	0	1	0	0.333333
2021.07.13	Longyou	BI60	MR	Early tillering	0	0	0	0
2021.08.30	Longyou	BI1	MR	Heading	2	2	2	2
2021.08.30	Longyou	BI2	LR	Jointing	3	4	4	3.66667
2021.08.30	Longyou	BI3	R	Heading	0	0	0	0
2021.08.30	Longyou	BI5	MR	Heading	1	1	1	1
2021.08.30	Longyou	BI6	MR	Jointing	1	2	1	1.33333
2021.08.30	Longyou	BI7	R	Jointing	0	0	0	0
2021.08.30	Longyou	BI8	MR	Filling	3	3	3	3
2021.08.30	Longyou	BI9	R	Heading	1	1	1	1
2021.08.30	Longyou	BI11	MR	Heading	2	3	2	2.33333
2021.08.30	Longyou	BI12	MR	Jointing	3	3	3	3
2021.08.30	Longyou	BI13	R	Jointing	1	1	1	1
2021.08.30	Longyou	BI14	LR	Heading	4	4	4	4
2021.08.30	Longyou	BI15	MR	Heading	1	1	1	1
2021.08.30	Longyou	BI17	R	Heading	0	0	0	0
2021.08.30	Longyou	BI18	MR	Jointing	2	2	2	2
2021.08.30	Longyou	BI19	R	Jointing	1	1	1	1
2021.08.30	Longyou	BI20	MR	Filling	3	3	3	3
2021.08.30	Longyou	BI21	R	Jointing	1	2	1	1.33333
2021.08.30	Longyou	BI23	R	Heading	1	1	1	1
2021.08.30	Longyou	BI24	MR	Jointing	3	3	3	3
2021.08.30	Longyou	BI25	LR	Heading	4	4	4	4
2021.08.30	Longyou	BI26	LR	Jointing	4	4	4	4
2021.08.30	Longyou	BI27	R	Heading	1	1	1	1
2021.08.30	Longyou	BI29	R	Heading	1	1	1	1
2021.08.30	Longyou	BI30	MR	Heading	2	3	3	2.66667
2021.08.30	Longyou	BI31	MR	Heading	3	3	3	3
2021.08.30	Longyou	BI32	MR	Filling	3	3	3	3
2021.08.30	Longyou	BI33	MR	Jointing	3	3	3	3
2021.08.30	Longyou	BI34	MR	Heading	2	3	3	2.66667
2021.08.30	Longyou	BI35	MR	Filling	3	3	3	3
2021.08.30	Longyou	BI36	MR	Heading	3	2	2	2.33333
2021.08.30	Longyou	BI37	R	Jointing	1	1	1	1
2021.08.30	Longyou	BI38	MR	Jointing	2	3	3	2.66667
2021.08.30	Longyou	BI39	R	Heading	1	1	1	1
2021.08.30	Longyou	BI40	LR	Filling	3	5	5	4.33333
2021.08.30	Longyou	BI41	R	Heading	1	1	1	1
2021.08.30	Longyou	BI42	MR	Filling	3	4	4	3.66667
2021.08.30	Longyou	BI43	MR	Filling	2	3	2	2.33333
2021.08.30	Longyou	BI44	MR	Filling	1	1	1	1
2021.08.30	Longyou	BI45	MR	Jointing	1	1	1	1
2021.08.30	Longyou	BI46	R	Jointing	1	1	1	1
2021.08.30	Longyou	BI47	R	Heading	1	1	1	1
2021.08.30	Longyou	BI48	R	Jointing	1	1	1	1
2021.08.30	Longyou	BI49	MR	Jointing	1	1	1	1
2021.08.30	Longyou	BI50	MR	Jointing	2	2	2	2
2021.08.30	Longyou	BI51	R	Jointing	2	1	1	1.33333
2021.08.30	Longyou	BI52	MR	Heading	3	4	4	3.66667
2021.08.30	Longyou	BI53	MR	Jointing	3	3	3	3
2021.08.30	Longyou	BI54	MR	Filling	2	2	2	2
2021.08.30	Longyou	BI55	R	Jointing	1	1	1	1
2021.08.30	Longyou	BI56	MR	Filling	2	2	2	2
2021.08.30	Longyou	BI57	MR	Filling	2	3	3	2.66667
2021.08.30	Longyou	BI58	MR	Jointing	2	3	3	2.66667
2021.08.30	Longyou	BI59	MR	Jointing	2	2	2	2
2021.08.30	Longyou	BI60	MR	Filling	2	3	3	2.66667
2021.09.25	Longyou	BI1	MR	Late filling	3	3	3	3
2021.09.25	Longyou	BI2	LR	Late filling	5	5	5	5
2021.09.25	Longyou	BI3	R	Late filling	3	3	3	3
2021.09.25	Longyou	BI5	MR	Late filling	2	2	2	2
2021.09.25	Longyou	BI6	MR	Late filling	3	3	2	2.66667
2021.09.25	Longyou	BI7	R	Late filling	1	1	1	1
2021.09.25	Longyou	BI8	MR	Late filling	5	5	5	5
2021.09.25	Longyou	BI9	R	Late filling	3	3	3	3
2021.09.25	Longyou	BI11	MR	Late filling	5	5	5	5
2021.09.25	Longyou	BI12	MR	Late filling	5	5	5	5
2021.09.25	Longyou	BI13	R	Late filling	3	3	3	3
2021.09.25	Longyou	BI14	LR	Late filling	5	5	5	5
2021.09.25	Longyou	BI15	MR	Late filling	3	3	3	3
2021.09.25	Longyou	BI17	R	Late filling	3	2	2	2.33333
2021.09.25	Longyou	BI18	MR	Late filling	5	5	5	5
2021.09.25	Longyou	BI19	R	Late filling	2	1	1	1.33333
2021.09.25	Longyou	BI21	R	Late filling	3	3	3	3
2021.09.25	Longyou	BI23	R	Late filling	3	3	3	3
2021.09.25	Longyou	BI24	MR	Late filling	5	5	5	5
2021.09.25	Longyou	BI25	LR	Late filling	5	5	5	5
2021.09.25	Longyou	BI26	LR	Late filling	5	5	5	5
2021.09.25	Longyou	BI27	R	Late filling	3	4	3	3.33333
2021.09.25	Longyou	BI29	R	Late filling	1	1	1	1
2021.09.25	Longyou	BI30	MR	Late filling	4	4	4	4
2021.09.25	Longyou	BI31	MR	Late filling	5	4	4	4.33333
2021.09.25	Longyou	BI32	MR	Late filling	5	5	5	5
2021.09.25	Longyou	BI33	MR	Late filling	3	3	3	3
2021.09.25	Longyou	BI34	MR	Late filling	5	5	5	5
2021.09.25	Longyou	BI35	MR	Late filling	5	5	5	5
2021.09.25	Longyou	BI36	MR	Late filling	5	5	5	5
2021.09.25	Longyou	BI37	R	Late filling	2	1	1	1.33333
2021.09.25	Longyou	BI38	MR	Late filling	5	5	5	5
2021.09.25	Longyou	BI39	R	Late filling	3	4	3	3.33333
2021.09.25	Longyou	BI40	LR	Late filling	5	5	5	5
2021.09.25	Longyou	BI41	R	Late filling	3	3	3	3
2021.09.25	Longyou	BI42	MR	Late filling	5	5	5	5
2021.09.25	Longyou	BI43	MR	Late filling	3	3	3	3
2021.09.25	Longyou	BI44	MR	Late filling	4	4	4	4
2021.09.25	Longyou	BI45	MR	Late filling	5	5	5	5
2021.09.25	Longyou	BI46	R	Late filling	1	2	1	1.33333
2021.09.25	Longyou	BI47	R	Late filling	2	2	2	2
2021.09.25	Longyou	BI48	R	Late filling	4	4	4	4
2021.09.25	Longyou	BI49	MR	Late filling	2	2	2	2
2021.09.25	Longyou	BI50	MR	Late filling	3	3	3	3
2021.09.25	Longyou	BI51	R	Late filling	3	2	2	2.33333
2021.09.25	Longyou	BI52	MR	Late filling	5	5	5	5
2021.09.25	Longyou	BI53	MR	Late filling	4	4	4	4
2021.09.25	Longyou	BI54	MR	Late filling	4	4	4	4
2021.09.25	Longyou	BI55	R	Late filling	2	2	2	2
2021.09.25	Longyou	BI56	MR	Late filling	4	4	4	4
2021.09.25	Longyou	BI57	MR	Late filling	5	5	5	5
2021.09.25	Longyou	BI58	MR	Late filling	4	4	4	4
2021.09.25	Longyou	BI59	MR	Late filling	3	3	3	3
2021.09.25	Longyou	BI60	MR	Late filling	4	4	4	4
LR: Low resistance; MR: Middle resistance; HR: high resistance.

## Sheet: Table S2
Table S2. The corresponding wavelengths of the 26 bands of spectral data used in this study
Bands	Wavelengths(nm)
1	R
2	G
3	B
4	610.523
5	618.489
6	632.895
7	641.141
8	658.209
9	665.766
10	674.613
11	682.69
12	698.405
13	712.899
14	736.599
15	750.523
16	762.073
17	775.468
18	786.965
19	799.566
20	810.715
21	822.404
22	841.091
23	852.251
24	861.981
25	862.869
26	870.787
Note: band1, band2 band3 are the RGB bands. band 4-band26 corresponds to 23 bands of the multispectra.

## Sheet: Table S3
Table S3-1. The confusion matrix of correlation coefficients among disease severity and each spectral band, accumulated temperature (AT), SPAD, and water content (WC). * indicates p<0.05 (p less than 0.05 was considered to be statistically significant at the signifcance level of 95%)
Label	Severity	band 1	band 2	band 3	band 4	band 5	band 6	band 7	band 8	band 9	band 10	band 11	band 12	band 13	band 14	band 15	band 16	band 17	band 18	band 19	band 20	band 21	band 22	band 23	band 24	band 25	band 26
Severity	1	*		*		*		*	*	*		*	*	*	*	*	*	*	*	*	*	*	*	*	*	*	*
band 1	0.29204	1	*	*	*	*	*	*	*	*	*	*	*		*	*	*	*	*	*	*	*	*	*	*	*	*
band 2	-0.02937	0.89811	1	*	*	*	*	*	*	*	*	*		*		*	*	*			*		*		*
band 3	0.46772	0.90396	0.66962	1		*		*	*	*		*	*	*	*	*	*	*	*	*	*	*	*	*	*	*	*
band 4	-0.07749	0.23548	0.44012	-0.05921	1	*	*	*	*	*	*	*	*	*	*	*	*	*			*				*
band 5	-0.247	0.1838	0.46945	-0.16709	0.89739	1	*	*	*	*	*	*	*	*		*	*	*		*	*			*	*		*
band 6	-0.00795	0.13699	0.28961	-0.06255	0.80476	0.72252	1	*		*	*	*	*	*	*				*	*		*	*	*		*	*
band 7	-0.20564	0.1069	0.37564	-0.18917	0.88789	0.89245	0.86803	1	*	*	*	*	*	*	*	*			*	*		*	*	*		*	*
band 8	0.71035	0.23563	-0.16622	0.50893	-0.25947	-0.51766	-0.05787	-0.40972	1	*	*	*	*	*	*	*	*	*	*	*	*	*	*	*	*	*	*
band 9	-0.43925	-0.10453	0.27654	-0.40406	0.70939	0.80616	0.66404	0.81784	-0.72867	1	*	*	*	*	*	*	*	*	*	*	*	*	*	*	*	*	*
band 10	0.00553	0.21249	0.42319	-0.06619	0.77628	0.86742	0.55188	0.72555	-0.39991	0.70974	1	*		*		*	*	*	*		*		*		*
band 11	-0.2636	0.10121	0.40741	-0.22126	0.87125	0.9035	0.76395	0.85084	-0.53007	0.9019	0.78502	1		*	*	*			*	*		*	*	*		*	*
band 12	0.57341	0.13071	-0.07432	0.28547	0.14022	-0.14897	0.45696	0.09253	0.70854	-0.0991	-0.04504	-0.02048	1		*	*							*	*	*
band 13	-0.33469	0.07682	0.39517	-0.24061	0.81182	0.80833	0.65378	0.75698	-0.54624	0.87172	0.70667	0.90946	0.00223	1	*	*	*	*	*	*	*	*	*	*	*	*	*
band 14	-0.27155	-0.16029	0.03586	-0.2031	0.0891	0.05795	0.32444	0.25292	-0.29563	0.50724	0.00074711	0.26069	0.30898	0.41437	1	*	*	*	*	*	*	*	*	*	*	*	*
band 15	-0.61441	-0.18678	0.16707	-0.37059	0.17518	0.31602	0.05135	0.32202	-0.81849	0.67121	0.27336	0.40311	-0.38626	0.58241	0.63222	1	*	*	*	*	*	*	*	*	*	*	*
band 16	-0.37247	-0.29532	-0.10155	-0.27127	-0.15392	-0.11569	-0.01847	0.01626	-0.41939	0.38284	-0.12235	0.04412	0.03442	0.24236	0.86567	0.76689	1	*	*	*	*	*	*	*	*	*	*
band 17	-0.40565	-0.31195	-0.10846	-0.29526	-0.15297	-0.09805	0.04404	0.05672	-0.43379	0.40652	-0.15879	0.07074	0.03541	0.21299	0.89857	0.71491	0.97425	1	*	*	*	*	*	*	*	*	*
band 18	-0.50011	-0.33926	-0.0785	-0.3866	0.02362	0.04551	0.24626	0.2614	-0.49895	0.55203	-0.12722	0.26388	0.04396	0.35841	0.8899	0.72141	0.87028	0.92424	1	*	*	*	*	*	*	*	*
band 19	-0.49938	-0.33954	-0.06202	-0.39508	0.02837	0.08745	0.16997	0.28711	-0.58182	0.57176	-0.00423	0.22482	-0.05522	0.35043	0.84578	0.83112	0.92045	0.93076	0.94303	1	*	*	*	*	*	*	*
band 20	-0.31427	-0.31935	-0.1489	-0.27094	-0.19096	-0.13284	-0.03818	0.02125	-0.39047	0.33536	-0.11368	-0.03415	0.02673	0.12273	0.81712	0.70663	0.96958	0.95608	0.82302	0.9164	1	*	*	*	*	*	*
band 21	-0.46396	-0.33262	-0.07197	-0.3699	-0.03167	0.04749	0.09943	0.18798	-0.56812	0.5431	-0.00276	0.19336	-0.05032	0.33348	0.86417	0.82418	0.96655	0.97231	0.92376	0.97338	0.95335	1	*	*	*	*	*
band 22	-0.39364	-0.35632	-0.14765	-0.35299	-0.02639	-0.04517	0.24295	0.21078	-0.36777	0.47059	-0.17321	0.16638	0.17699	0.27608	0.91566	0.6435	0.88963	0.93664	0.97796	0.93898	0.86579	0.91906	1	*	*	*	*
band 23	-0.51429	-0.33406	-0.03795	-0.41249	0.06804	0.1367	0.15626	0.3031	-0.63283	0.61174	0.06941	0.26751	-0.10028	0.40502	0.83042	0.87706	0.91449	0.91119	0.91644	0.99226	0.90781	0.96981	0.90723	1	*	*	*
band 24	-0.27363	-0.34041	-0.21125	-0.25679	-0.19344	-0.23198	0.04993	-0.03171	-0.22971	0.2878	-0.27112	-0.01987	0.22742	0.15501	0.89191	0.5886	0.94963	0.95523	0.88767	0.87234	0.92025	0.90494	0.94	0.846	1	*	*
band 25	-0.47027	-0.32403	-0.07088	-0.36766	0.01654	0.06269	0.19366	0.20622	-0.50973	0.55475	-0.03977	0.2536	0.0408	0.40935	0.91012	0.76162	0.93883	0.96486	0.94656	0.9319	0.88718	0.96214	0.94334	0.92016	0.92866	1	*
band 26	-0.47252	-0.33083	-0.05832	-0.39842	0.05343	0.10457	0.28473	0.28978	-0.52495	0.61504	-0.01372	0.3244	0.06613	0.42119	0.91469	0.74817	0.87485	0.92167	0.97958	0.93691	0.82446	0.93234	0.96328	0.92196	0.87865	0.95898	1
Tabel S3-2. The prediction results of evaluation of disease severity, SPAD, and WC by CNN (The first step of deep spectral features extarction).
Dataset	Cal		Pre
	R2	RMSE	R2	RMSE	RPD
SPAD	0.86	3.66	0.79	4.81	2.19
WC	0.83	0.04	0.79	0.04	2.17

## Sheet: Table S4
Table S4. The results of PLSR and SVR models for the disease severity evaluation of rice bacterial disease based on different datasets.
Dataseta	PLSR							SVR
	LVsb	RC2	RMSEC	RP2	RMSEP	RPD	parac	RC2	RMSEC	RP2	RMSEP	RPD
Spectra	18	0.85	0.64	0.82	0.71	2.38	c=10,g=1	0.85	0.63	0.83	0.7	2.43
Spectra+AT	15	0.85	0.62	0.83	0.7	2.41	c=10,g=1	0.87	0.6	0.86	0.65	2.62
Features	9	0.71	0.88	0.68	0.96	1.77	c=1000000.0,,g=1e-06	0.7	0.9	0.69	0.95	1.79
Features+AT	8	0.79	0.76	0.77	0.82	2.08	c=1000000.0,,g=1e-06	0.77	0.78	0.76	0.83	2.05
Spectra+Features	8	0.85	0.64	0.83	0.7	2.42	c=1000000.0,,g=1e-05	0.86	0.62	0.84	0.69	2.46
Spectra+Features+AT	6	0.85	0.64	0.83	0.69	2.46	c=1000000.0,,g=1e-05	0.86	0.61	0.84	0.69	2.48
a The corresponding dataset consists of different data: Spectra represents the use of spectral data, Features represents the use of texture and color feature, AT represents the use of accumulated temperature data, and + represents the fusion of data.
b LVs represents the number of latent variables of the PLSR model.
c The para represents the best c and g values of the SVR mdoel.

## Sheet: Table S5
Table S5. The confusion matrix of correlation coefficient between disease severity and texture and color features of Experimen 1. * indicates p<0.05 (p less than 0.05 was considered to be statistically significant at the signifcance level of 95%)
Label	Severity	R-CON	R-COR	R-EN	R-HO	G-CON	G-COR	G-EN	B-HO	B-CON	B-COR	R-EN	R-HO	R-1	G-1	B-1	R-2	G-2	B-2	R-3	G-3	B-3	H-1	S-1	V-1	H-2	S-2	V-2	H-3	S-3	V-3
Severity	1	*	*	*	*	*	*	*	*	*	*	*	*	*		*	*	*	*	*	*	*	*	*		*	*	*	*	*	*
R-CON	0.69221	1	*	*	*	*	*	*	*	*	*	*	*	*	*	*	*	*	*	*	*	*	*	*	*	*	*	*	*	*	*
R-COR	0.69696	0.47416	1			*	*	*	*	*	*	*	*	*	*		*	*	*	*	*	*	*	*	*	*	*	*	*	*	*
R-EN	-0.33578	-0.58804	0.05214	1	**	*		*	*	*		*	*	*	*	*	*	*	*					*	*	*	*	*	*
R-HO	-0.43361	-0.77548	0.00176	0.90449	1	*		*	*	*		*	*	*	*	*	*	*	*					*	*	*	*	*	*
G-CON	0.70305	0.99584	0.51604	-0.56114	-0.75008	1	*	*	*	*	*	*	*	*	*	*	*	*	*	*	*	*	*	*	*	*	*	*	*	*	*
G-COR	0.67071	0.44881	0.99121	0.08988	0.0336	0.49401	1			*	*	*	*	*	*	*	*	*	*	*	*	*	*	*	*	*	*	*	*	*	*
G-EN	-0.46565	-0.74189	-0.12194	0.92823	0.94197	-0.73022	-0.09413	1	*	*	*	*	*	*	*	*	*	*	*	*		*	*	*	*	*	*	*	*
B-HO	-0.52064	-0.84737	-0.14182	0.85651	0.98217	-0.8344	-0.11435	0.9528	1	*	*	*	*	*	*	*	*	*	*	*		*	*	*	*	*		*	*	*
B-CON	0.73181	0.99312	0.54172	-0.54978	-0.73403	0.99546	0.51472	-0.71777	-0.81898	1	*	*	*	*	*	*	*	*	*	*	*	*	*	*	*	*	*	*	*	*	*
B-COR	0.70218	0.49954	0.99486	0.02588	-0.03026	0.54062	0.99135	-0.15265	-0.17374	0.56611	1	*	*	*	*	*	*	*	*	*	*	*	*	*	*	*	*	*	*	*	*
R-EN	-0.55886	-0.7787	-0.2711	0.89944	0.91263	-0.76937	-0.23793	0.97641	0.93487	-0.76541	-0.30136	1	*	*	*	*	*	*	*	*	*	*	*	*	*	*		*	*	*	*
R-HO	-0.57583	-0.87107	-0.21086	0.84832	0.97177	-0.85814	-0.178	0.94594	0.99395	-0.84947	-0.24217	0.94776	1	*	*	*	*	*	*	*	*	*	*	*	*	*		*	*	*	*
R-1	0.17068	0.4431	-0.21211	-0.62484	-0.6907	0.42079	-0.2807	-0.67285	-0.66748	0.42322	-0.21158	-0.60849	-0.65624	1	**	*	*	*	*	*	*	*	*	*	*		*			*	*
G-1	-0.09744	0.22838	-0.4897	-0.57175	-0.60938	0.20087	-0.53902	-0.57002	-0.54968	0.18844	-0.48637	-0.4624	-0.51069	0.94037	1	*	*	*	*	*	*	*	*		*	*	*	*	*	*	*
B-1	0.43217	0.66741	0.11052	-0.65247	-0.74974	0.65858	0.04429	-0.76337	-0.77526	0.6709	0.12313	-0.74475	-0.78738	0.92351	0.76906	1	**	*	*					*	*	*	*	*	*
R-2	0.80665	0.85055	0.84778	-0.33868	-0.45966	0.87212	0.82841	-0.53125	-0.58521	0.88479	0.85585	-0.63538	-0.63839	0.16504	-0.12093	0.47271	1	*	*	*	*	*	*	*		*	*	*	*	*	*
G-2	0.79206	0.83502	0.86046	-0.30302	-0.42878	0.8624	0.85174	-0.50496	-0.56141	0.87142	0.87164	-0.60788	-0.61183	0.11151	-0.16425	0.42831	0.99499	1	*	*	*	*	*	*		*	*	*	*	*	*
B-2	0.81069	0.84235	0.85496	-0.32786	-0.44667	0.86593	0.83772	-0.52487	-0.57535	0.88342	0.86986	-0.63093	-0.63075	0.15416	-0.13353	0.4783	0.99433	0.99266	1	*	*	*	*	*		*	*	*	*	*	*
R-3	0.61997	0.52583	0.88677	-0.00766	-0.02889	0.55707	0.89513	-0.12248	-0.14943	0.57318	0.8912	-0.25045	-0.20968	-0.36996	-0.61647	-0.04562	0.82225	0.84088	0.82566	1	*	*	*	*	*	*	*	*	*	*	*
G-3	0.60863	0.4831	0.88794	0.04995	0.02815	0.51593	0.89634	-0.06596	-0.09306	0.53491	0.89047	-0.19698	-0.15625	-0.39733	-0.64724	-0.07489	0.79401	0.81491	0.8003	0.99223	1	*	*	*	*	*	*	*	*	*	*
B-3	0.65008	0.55739	0.90032	-0.03405	-0.06074	0.58707	0.90356	-0.16098	-0.18355	0.60947	0.90884	-0.29389	-0.24769	-0.31479	-0.57246	0.01406	0.84736	0.8628	0.85728	0.99102	0.98561	1	*	*	*	*	*	*	*	*	*
H-1	0.6039	0.51742	0.80708	-0.03743	-0.10441	0.5507	0.8175	-0.19063	-0.22653	0.57342	0.83767	-0.31815	-0.28492	-0.25688	-0.49508	0.11272	0.74471	0.76737	0.78422	0.82608	0.82114	0.83477	1	*	*	*	*	*	*	*	*
S-1	-0.77965	-0.67348	-0.76948	0.28581	0.33343	-0.69093	-0.72136	0.41564	0.43395	-0.7368	-0.7778	0.52504	0.50779	-0.21626	0.10011	-0.53461	-0.83597	-0.81725	-0.86124	-0.71309	-0.71465	-0.75384	-0.73163	1		*	*	*	*	*	*
V-1	-0.01427	0.31108	-0.40482	-0.60351	-0.65527	0.28615	-0.4582	-0.6248	-0.60941	0.27622	-0.39996	-0.52816	-0.57694	0.96898	0.99332	0.83216	-0.02396	-0.06922	-0.0349	-0.54138	-0.57376	-0.49432	-0.40248	0.00449	1	*	*		*	*	*
H-2	0.79036	0.70013	0.89119	-0.17784	-0.2768	0.72946	0.87156	-0.36554	-0.41113	0.75613	0.89929	-0.48816	-0.47596	0.00323	-0.31054	0.34528	0.91998	0.91777	0.93208	0.85775	0.84739	0.87589	0.87947	-0.89316	-0.20376	1	*	*	*	*	*
S-2	0.44418	0.20887	0.65137	0.2471	0.16185	0.22976	0.68164	0.16858	0.08436	0.22388	0.64871	0.04326	0.04055	-0.60362	-0.73545	-0.39884	0.4838	0.50859	0.46635	0.68913	0.68763	0.65082	0.56001	-0.22237	-0.69618	0.50823	1	*	*	*	*
V-2	0.79069	0.83449	0.86123	-0.30251	-0.42705	0.86131	0.85224	-0.50318	-0.55931	0.87058	0.87211	-0.60642	-0.60975	0.10647	-0.16935	0.42225	0.99546	0.99979	0.99249	0.8449	0.81842	0.86667	0.76572	-0.81581	-0.07458	0.91793	0.51114	1	*	*	*
H-3	0.64643	0.6713	0.82601	-0.17287	-0.28189	0.70191	0.80205	-0.36261	-0.41109	0.71671	0.8129	-0.45849	-0.46419	0.06821	-0.21755	0.33492	0.87677	0.87198	0.86151	0.77629	0.76382	0.78761	0.59629	-0.80491	-0.13169	0.87562	0.45457	0.87349	1	*	*
S-3	0.69082	0.4688	0.83902	0.04638	-0.05408	0.49075	0.8492	-0.07069	-0.15525	0.50219	0.8453	-0.2182	-0.21808	-0.38575	-0.61276	-0.09791	0.74447	0.7584	0.73981	0.8334	0.82527	0.82259	0.74104	-0.55328	-0.54294	0.76428	0.91649	0.76007	0.68152	1	**
V-3	0.58871	0.45755	0.87618	0.05686	0.04698	0.48996	0.88619	-0.04626	-0.07027	0.5087	0.87829	-0.17666	-0.13261	-0.4265	-0.66823	-0.10943	0.77223	0.79395	0.77802	0.99158	0.99855	0.98222	0.80765	-0.69466	-0.59841	0.82694	0.68924	0.79804	0.74692	0.81872	1
NOTE1: R-CON, G-CON, and G-CON represent texture features from the red ( R), green (G), and blue (B) bands of the RGB image. It can be known that what the other features mean according to the same abbreviations.
NOTE2: The number of 1, 2, and 3 represent the color features of first moment, second moment and third moment of the RGB iamge.

## Sheet: Table S6
Tbale S6. The ANOVA table from the two-way ANOVA considering the disease severity and sites with the interaction term. (X1 represents the disease severity, and X2 represents the sites.)
band1	Source	Sum Sq.	d.f.	Mean Sq.	F	Prob>F
	X1	0.06093	8	0.00762	11.35	0
	X2	0.00176	1	0.00176	2.63	0.1057
	X1*X2	0.02578	8	0.00322	4.8	0
	Error	0.31875	475	0.00067
	Total	0.41638	492
band2	Source	Sum Sq.	d.f.	Mean Sq.	F	Prob>F
	X1	0.05367	8	0.00671	10.46	0
	X2	0.00032	1	0.00032	0.49	0.4832
	X1*X2	0.01736	8	0.00217	3.38	0.0009
	Error	0.30471	475	0.00064
	Total	0.37832	492
band3	Source	Sum Sq.	d.f.	Mean Sq.	F	Prob>F
	X1	0.09964	8	0.01246	22.47	0
	X2	0.00273	1	0.00273	4.92	0.027
	X1*X2	0.03049	8	0.00381	6.87	0
	Error	0.2633	475	0.00055
	Total	0.41027	492
band4	Source	Sum Sq.	d.f.	Mean Sq.	F	Prob>F
	X1	0.1423	8	0.01779	36.76	2.60034e-45
	X2	0.01856	1	0.01856	38.36	1.27262e-09
	X1*X2	0.02477	8	0.0031	6.4	6.61171e-08
	Error	0.22985	475	0.00048
	Total	0.42063	492
band5	Source	Sum Sq.	d.f.	Mean Sq.	F	Prob>F
	X1	0.42091	8	0.05261	36.88	0
	X2	0.00284	1	0.00284	1.99	0.1591
	X1*X2	0.02833	8	0.00354	2.48	0.0121
	Error	0.67765	475	0.00143
	Total	1.17691	492
band6	Source	Sum Sq.	d.f.	Mean Sq.	F	Prob>F
	X1	0.14243	8	0.0178	28.01	1.07136e-35
	X2	0.1327	1	0.1327	208.76	1.75682e-39
	X1*X2	0.13561	8	0.01695	26.67	3.83293e-34
	Error	0.30194	475	0.00064
	Total	0.69974	492
band7	Source	Sum Sq.	d.f.	Mean Sq.	F	Prob>F
	X1	0.3002	8	0.03753	37.58	3.58123e-46
	X2	0.02664	1	0.02664	26.68	3.53542e-07
	X1*X2	0.09655	8	0.01207	12.09	9.14286e-16
	Error	0.47431	475	0.001
	Total	0.89156	492
band8	Source	Sum Sq.	d.f.	Mean Sq.	F	Prob>F
	X1	1.61785	8	0.20223	130.16	0
	X2	0.29181	1	0.29181	187.81	0
	X1*X2	0.02287	8	0.00286	1.84	0.0677
	Error	0.73803	475	0.00155
	Total	3.19304	492
band9	Source	Sum Sq.	d.f.	Mean Sq.	F	Prob>F
	X1	2.03912	8	0.25489	66.33	0
	X2	0.01854	1	0.01854	4.82	0.0286
	X1*X2	0.82327	8	0.10291	26.78	0
	Error	1.82531	475	0.00384
	Total	4.66982	492
band10	Source	Sum Sq.	d.f.	Mean Sq.	F	Prob>F
	X1	0.32094	8	0.04012	29.59	0
	X2	0.00584	1	0.00584	4.3	0.0386
	X1*X2	0.06402	8	0.008	5.9	0
	Error	0.64408	475	0.00136
	Total	1.15148	492
band11	Source	Sum Sq.	d.f.	Mean Sq.	F	Prob>F
	X1	0.36299	8	0.04537	44.41	4.54546e-53
	X2	0.01974	1	0.01974	19.32	1.36426e-05
	X1*X2	0.06172	8	0.00772	7.55	1.62836e-09
	Error	0.48528	475	0.00102
	Total	0.93733	492
band12	Source	Sum Sq.	d.f.	Mean Sq.	F	Prob>F
	X1	0.194	8	0.02425	54.29	2.6272e-62
	X2	0.1933	1	0.1933	432.78	8.26372e-69
	X1*X2	0.1727	8	0.02159	48.33	7.82906e-57
	Error	0.21216	475	0.00045
	Total	0.86561	492
band13	Source	Sum Sq.	d.f.	Mean Sq.	F	Prob>F
	X1	0.3277	8	0.04096	37.85	1.86411e-46
	X2	0.02425	1	0.02425	22.41	2.91683e-06
	X1*X2	0.0828	8	0.01035	9.56	2.60344e-12
	Error	0.51403	475	0.00108
	Total	0.91812	492
band14	Source	Sum Sq.	d.f.	Mean Sq.	F	Prob>F
	X1	0.1586	8	0.01982	18.05	1.27373e-23
	X2	0.01775	1	0.01775	16.16	6.76443e-05
	X1*X2	0.39096	8	0.04887	44.49	3.81958e-53
	Error	0.52177	475	0.0011
	Total	1.03207	492
band15	Source	Sum Sq.	d.f.	Mean Sq.	F	Prob>F
	X1	1.51801	8	0.18975	101.98	4.45514e-98
	X2	0.1813	1	0.1813	97.44	4.98627e-21
	X1*X2	0.36409	8	0.04551	24.46	1.53758e-31
	Error	0.88383	475	0.00186
	Total	3.42675	492
band16	Source	Sum Sq.	d.f.	Mean Sq.	F	Prob>F
	X1	0.5828	8	0.07285	36.48	0
	X2	0.01049	1	0.01049	5.25	0.0223
	X1*X2	0.70771	8	0.08846	44.3	0
	Error	0.94852	475	0.002
	Total	2.3985	492
band17	Source	Sum Sq.	d.f.	Mean Sq.	F	Prob>F
	X1	1.0423	8	0.13029	39.55	0
	X2	0.00381	1	0.00381	1.16	0.2825
	X1*X2	1.17047	8	0.14631	44.42	0
	Error	1.56458	475	0.00329
	Total	3.8642	492
band18	Source	Sum Sq.	d.f.	Mean Sq.	F	Prob>F
	X1	2.30022	8	0.28753	51.61	0
	X2	0.04479	1	0.04479	8.04	0.0048
	X1*X2	2.14404	8	0.268	48.11	0
	Error	2.64614	475	0.00557
	Total	6.8541	492
band19	Source	Sum Sq.	d.f.	Mean Sq.	F	Prob>F
	X1	1.98752	8	0.24844	74.34	0
	X2	0.01495	1	0.01495	4.47	0.0349
	X1*X2	1.8755	8	0.23444	70.15	0
	Error	1.58738	475	0.00334
	Total	5.68192	492
band20	Source	Sum Sq.	d.f.	Mean Sq.	F	Prob>F
	X1	0.79334	8	0.09917	36.34	7.20212e-45
	X2	0.05799	1	0.05799	21.25	5.18779e-06
	X1*X2	1.20946	8	0.15118	55.4	2.72897e-63
	Error	1.2963	475	0.00273
	Total	3.76041	492
band21	Source	Sum Sq.	d.f.	Mean Sq.	F	Prob>F
	X1	1.39669	8	0.17459	64.95	0
	X2	0.0234	1	0.0234	8.7	0.0033
	X1*X2	1.4021	8	0.17526	65.2	0
	Error	1.27678	475	0.00269
	Total	4.34723	492
band22	Source	Sum Sq.	d.f.	Mean Sq.	F	Prob>F
	X1	1.60064	8	0.20008	36.5	4.89144e-45
	X2	0.09401	1	0.09401	17.15	4.08996e-05
	X1*X2	2.57971	8	0.32246	58.82	2.77664e-66
	Error	2.60399	475	0.00548
	Total	6.55096	492
band23	Source	Sum Sq.	d.f.	Mean Sq.	F	Prob>F
	X1	2.09375	8	0.26172	86.15	0
	X2	0.04339	1	0.04339	14.28	0.0002
	X1*X2	1.81872	8	0.22734	74.83	0
	Error	1.44301	475	0.00304
	Total	5.79549	492
band24	Source	Sum Sq.	d.f.	Mean Sq.	F	Prob>F
	X1	0.76351	8	0.09544	20.98	0
	X2	0.0279	1	0.0279	6.13	0.0136
	X1*X2	1.67818	8	0.20977	46.11	0
	Error	2.16101	475	0.00455
	Total	4.62762	492
band25	Source	Sum Sq.	d.f.	Mean Sq.	F	Prob>F
	X1	1.76276	8	0.22035	47.76	0
	X2	0.01697	1	0.01697	3.68	0.0557
	X1*X2	1.81629	8	0.22704	49.21	0
	Error	2.19161	475	0.00461
	Total	5.64347	492
band26	Source	Sum Sq.	d.f.	Mean Sq.	F	Prob>F
	X1	2.10328	8	0.26291	50.51	0
	X2	0.03608	1	0.03608	6.93	0.0087
	X1*X2	2.32398	8	0.2905	55.81	0
	Error	2.4725	475	0.00521
	Total	6.67445	492

## Sheet: Table S7
Table S7-1. The results of taking the data of Experiment 1 as the calibration set and the data of Experiment 2 as the prediction set for modeling.
Data	para	Cal		Pre
		R2	RMSE	R2	RMSE	RPD
Spectra	C=10.0, gamma=1.0	0.85	0.63	0.09	1.59	1.05
Spectra+AT		0.86	0.61	0.58	1.08	1.54
NOTE 1: Spectra represents using spectral data to establish PLSR model; Spectra+AT represents using spectral data fused with AT data to establish PLSR model;Spectra+DR represents using spectral data to establish PLSR model; Spectra+AT+DR_WC represents using spectral data fused with AT and DR data to establish PLSR model.
Table S7-2. The results of calibration set based on different ratios of the transferred data from Experiment 2 to Experiment 1. (AT data was inroduced.)
Ratio	para	Cal		Pre
		R2	RMSE	R2	RMSE	RPD
0	C=10.0, gamma=1.0	0.86	0.61	0.58	1.08	1.54
0.1		0.86	0.62	0.71	0.9	1.86
0.2		0.85	0.65	0.75	0.82	2.01
0.3		0.84	0.65	0.77	0.8	2.1
0.4		0.84	0.66	0.77	0.8	2.09
0.5		0.83	0.66	0.82	0.75	2.34
0.6		0.83	0.68	0.83	0.74	2.4
0.7		0.83	0.67	0.83	0.74	2.4
0.8		0.83	0.67	0.83	0.74	2.41
0.9		0.83	0.67	0.83	0.72	2.41
Table S7-3. The results of calibration set based on different ratios of the transferred data from Experiment 2 to Experiment 1. (AT data was not inroduced.)
Ratio	para	Cal		Pre
		R2	RMSE	R2	RMSE	RPD
0	C=10.0, gamma=1.0	0.85	0.63	0.09	1.59	1.05
0.1		0.84	0.67	0.6	1.06	1.57
0.2		0.83	0.69	0.7	0.9	1.83
0.3		0.82	0.7	0.72	0.89	1.88
0.4		0.82	0.7	0.72	0.89	1.88
0.5		0.82	0.7	0.73	0.87	1.93
0.6		0.82	0.7	0.75	0.86	1.99
0.7		0.81	0.71	0.75	0.87	2.01
0.8		0.81	0.72	0.77	0.85	2.09
0.9		0.81	0.71	0.78	0.76	2.14
